# Supplementary material for: Impact of the COVID-19 Lockdown on the Body Composition and Physical Performance of Athletes: A Systematic Review with Meta-Analysis and Meta-Regression
Source: Healthcare (Basel). 2023 Aug 17;11(16):2319. doi: 10.3390/healthcare11162319 (PMC10454760; doi:10.3390/healthcare11162319)
Supplement: Supplementary file 1 [file healthcare-11-02319-s001.zip]

Archive with 1 entries (1 files):
- healthcare-2533374-supplementary.pdf
